# Supplementary material for: Expression and Purification of a PEDV-Neutralizing Antibody and Its Functional Verification
Source: Viruses. 2021 Mar 12;13(3):472. doi: 10.3390/v13030472 (PMC7999980; doi:10.3390/v13030472)
Supplement: Supplementary file 1 [file viruses-13-00472-s001.zip]

Archive with 2 entries (2 files):
- Supplementary Table.docx
- Supplementary Figure.docx
